# Supplementary material for: Role of Human DNA Ligases in Mediating Pharmacological Activities of Flavonoids
Source: Int J Mol Sci. 2025 Feb 10;26(4):1456. doi: 10.3390/ijms26041456 (PMC11855144; doi:10.3390/ijms26041456)
Supplement: Supplementary file 1 [file ijms-26-01456-s001.zip]

Archive with 1 entries (1 files):
- ijms-3412969-supplementary.pdf
